# Supplementary material for: Topoisomerase I (TOP1) dynamics: conformational transition from open to closed states
Source: Nat Commun. 2022 Jan 10;13:59. doi: 10.1038/s41467-021-27686-7 (PMC8748870; doi:10.1038/s41467-021-27686-7)
Supplement: Supplementary file 4 — Source Data [file 41467_2021_27686_MOESM4_ESM.xlsx]

## Sheet: Figure 6b-uncropped
F

## Sheet: Figure 6b-analysis
RAW DATA	CsTop1											Top1
	Substrate	8633877	2.04859e+06	7297491	7021856	6578286	2.3533e+06	6471883	6631799	7247896		Lane 1	6.78678e+06	5.06974e+06	5419400	6566430	6917797	1.39365e+06	4.51307e+06	4.70821e+06	4.80112e+06
	Band 1	30404.7	1.24131e+06	48692.3	22734.4	45222.7	1474359	46369.9	34087.2	17806.5		Lane 2	9684.5	181265	16510	28238	77527.3	2890534	1661718	1.13136e+06	1.04867e+06
	Band 2	16988.4	823029	112460	57309.7	69321.3	989400	71923.5	81175	77324.2		Lane 3	8714	65359.7	4491.73	13394.9	17497.6	388867	183846	150068	152826
					Substrate
					Band 1
					Band 2
				Normalization Formula(X) =	(X-Xminimum)/(Xmaximum-Xminimum)
				Normalization Formula =	(X-Xoligo only)/(XCstop1-Xoligo only)												Normalization Formula =		(X-Xoligo only)/(Xtop1-Xoligo only)
				Fraction cleved Formula =	X(band)/(Substrate+Band1+Band2)												Fraction cleved Formula =		X(band)/(Substrate+Band1+Band2)
									Reversal				Reversal									Reversal				Reversal
						DNA	csTop1	5	15	30	csTop1 + CPT	5	15	30					Oligo Only	Top1	5	15	30	Top1 + CPT	5	15	30
					Substrate	9.12417e+06	2.04859e+06	7297491	7021856	6578286	2.3533e+06	6471883	6631799	7247896				Substrate	6.78678e+06	5.06974e+06	5419400	6566430	6917797	1.39365e+06	4.51307e+06	4.70821e+06	4.80112e+06
					band 1	30404.7	1.24131e+06	48692.3	22734.4	45222.7	1474359	46369.9	34087.2	17806.5				band 1	9684.5	181265	16510	28238	77527.3	2890534	1661718	1.13136e+06	1.04867e+06
					band 2	16988.4	823029	112460	57309.7	69321.3	989400	71923.5	81175	77324.2				band 2	8714	65359.7	4491.73	13394.9	17497.6	388867	183846	150068	152826
				Fraction Cleaved	band 1	0.0033151	0.301806	0.00652831	0.00320118	0.00675689	0.30607	0.00703621	0.00505216	0.00242495			Fraction Cleaved	band 1	0.00142311	0.0340957	0.0030347	0.00427326	0.0110551	0.618554	0.261333	0.188886	0.174702
					band 2	0.00185229	0.200108	0.0150778	0.00806963	0.0103576	0.205395	0.0109137	0.0120312	0.0105303				band 2	0.0012805	0.0122941	0.000825625	0.00202706	0.00249509	0.0832148	0.0289128	0.0250545	0.0254599
				Normalized	band 1	0	1	0.0107648	-0.000381672	0.0115306	1.01429	0.0124664	0.00581947	-0.00298216			Normalized	band 1	0	1	0.0493255	0.0872338	0.294803	18.8883	7.95496	5.73762	5.30347
					band 2	0	1	0.0667093	0.0313603	0.0429005	1.02667	0.045706	0.0513422	0.0437718				band 2	0	1	-0.041301	0.0677856	0.110281	7.4394	2.50894	2.15862	2.19542

## Sheet: Figure 6 C
		Substrate	1.23782e+07	6.37555e+06	6.87523e+06	7.5423e+06	8041990	8.3034e+06	8.78072e+06	8.54374e+06	8.21769e+06	6.40821e+06	6.49332e+06	7.04258e+06	7.34105e+06	5.60239e+06	8.72006e+06
		Band 1	7430.82	8770.87	12365.4	8321.48	7208.53	6160.34	6477.84	11237.1	53594.8	10069.3	134531	9867.83	92458.3	6985.27	5846.03
		Band 2	7372.67	162253	190228	17755.8	10584.6	73067.9	86688.1	319495	245104	30789	56230.9	77442.6	161036	51564.6	45914.9
		Band 3	23679.4	125826	109022	20479.4	11961.7	65382.5	81252.3	85577.4	74293.1	155559	191960	104210	96300.7	72642.8	81169.6
			Substrate
			Band 1
			Band 2
			Band 3
	Normalization Formula(X) =	(X-Xminimum)/(Xmaximum-Xminimum)
	Normalization Formula =	(X-Xoligo only)/(XCstop1-Xoligo only)
	Fraction cleved Formula =	X(band)/(Substrate+Band1+Band2)
			Oligo Only	csTop1	csTop1 + CPT	BY477F	BY477F + CPT	csCat	csCat + CPT	N-Cs	N-Cs + CPT	TH-LK	TH-LK + CPT	TH-RR	TH-RR + CPT	TH-Top1B	TH-Top1B + CPT
		Substrate	1.23782e+07	6.37555e+06	6.87523e+06	7.5423e+06	8041990	8.3034e+06	8.78072e+06	8.54374e+06	8.21769e+06	6.40821e+06	6.49332e+06	7.04258e+06	7.34105e+06	5.60239e+06	8.72006e+06
		band 1	7430.82	8770.87	12365.4	8321.48	7208.53	6160.34	6477.84	11237.1	53594.8	10069.3	134531	9867.83	92458.3	6985.27	5846.03
		band 2	7372.67	162253	190228	17755.8	10584.6	73067.9	86688.1	319495	245104	30789	56230.9	77442.6	161036	51564.6	45914.9
		band 3	23679.4	125826	109022	20479.4	11961.7	65382.5	81252.3	85577.4	74293.1	155559	191960	104210	96300.7	72642.8	81169.6
	Fraction Cleaved	band 1	0.000598454	0.0013145	0.00172055	0.00109654	0.000893057	0.000729206	0.000723366	0.00125413	0.0062387	0.00152458	0.0195653	0.00136407	0.0120219	0.00121831	0.000660345
		band 2	0.000593771	0.0243171	0.0264689	0.00233971	0.00131132	0.00864912	0.00968026	0.0356577	0.0285314	0.00466174	0.0081778	0.0107052	0.0209386	0.00899343	0.00518637
		band 3	0.00190706	0.0188576	0.0151697	0.00269861	0.00148192	0.0077394	0.00907326	0.009551	0.00864809	0.023553	0.0279172	0.0144054	0.0125215	0.0126697	0.00916861
	Normalized	band 1	0	1	1.56708	0.695606	0.411431	0.182603	0.174447	0.915689	7.87694	1.29339	26.4882	1.06923	15.9535	0.865661	0.0864346
		band 2	0	1	1.0907	0.0735961	0.0302464	0.339554	0.383019	1.47804	1.17764	0.171475	0.319687	0.426223	0.857589	0.354067	0.19359
		band 3	0	1	0.782431	0.0466977	-0.0250813	0.344079	0.42277	0.450955	0.397688	1.277	1.53447	0.737343	0.626199	0.634942	0.428396
